# Supplementary material for: Molecular typing and antimicrobial resistance profiling of 33 mastitis-related Staphylococcus aureus isolates from cows in the Comarca Lagunera region of Mexico
Source: Sci Rep. 2021 Mar 25;11:6912. doi: 10.1038/s41598-021-86453-2 (PMC7994548; doi:10.1038/s41598-021-86453-2)
Supplement: Supplementary file 2 — Supplementary Information 2. [file 41598_2021_86453_MOESM2_ESM.xlsx]

## Sheet: Legend
		Supplementary Table 1 - Antimicrobial susceptibility testing results

## Sheet: Table S1
ID Sample	PEN G	Benzylpenicillin CLSI	ERY	Erythromycin CLSI	OXA	Oxacillin CLSI	TTC	Tetracycline CLSI	Cefoxitin Screen		ENR	Enrofloxacin CLSI	KAN	Kanamycin CLSI
	>=0.25 μg/ml	R	>4 μg/ml	R	>=4 μg/ml	R	>=16 μg/ml	R	FOX		(No breakpoints)		No breakpoints
B-1	>=0.5	R	<=0,25	S	<=0,25	S	2	S	NEG		<=0,5		<=4
C-1	>=0.5	R	0.5	S	<=0,25	S	<=1	S	NEG		<=0,5		<=4
C-2	>=0.5	R	0.5	S	<=0,25	S	2	S	NEG		<=0,5		<=4
C-3	>=0.5	R	0.5	S	<=0,25	S	2	S	NEG		<=0,5		<=4
C-4	>=0.5	R	0.5	S	<=0,25	S	2	S	NEG		<=0,5		<=4
C-5	>=0.5	R	<=0,25	S	<=0,25	S	2	S	NEG		<=0,5		<=4
C-6	>=0.5	R	<=0,25	S	<=0,25	S	2	S	NEG		<=0,5		<=4
C-7	>=0.5	R	0.5	S	<=0,25	S	2	S	NEG		<=0,5		<=4
C-8	>=0.5	R	0.5	S	<=0,25	S	2	S	NEG		<=0,5		<=4
C-9	>=0.5	R	<=0,25	S	<=0,25	S	2	S	NEG		<=0,5		<=4
C-10	>=0.5	R	<=0,25	S	<=0,25	S	2	S	NEG		<=0,5		<=4
C-11	>=0.5	R	0.5	S	<=0,25	S	2	S	NEG		<=0,5		<=4
C-12	≥0.5	R	<=0,25	S	<=0,25	S	2	S	NEG		<=0,5		<=4
C-13	>=0.5	R	0.5	S	<=0,25	S	2	S	NEG		<=0,5		<=4
C-14	>=0.5	R	<=0,25	S	<=0,25	S	2	S	NEG		<=0,5		<=4
C-15	>=0.5	R	<=0,25	S	<=0,25	S	2	S	NEG		<=0,5		<=4
E-1	>=0.5	R	<=0,25	S	<=0,25	S	2	S	NEG		<=0,5		<=4
E-2	>=0.5	R	<=0,25	S	<=0,25	S	<=1	S	NEG		<=0,5		<=4
E-3	>=0.5	R	<=0,25	S	<=0,25	S	2	S	NEG		<=0,5		<=4
E-4	>=0.5	R	0.5	S	<=0,25	S	2	S	NEG		<=0,5		<=4
E-5	>=0.5	R	<=0,25	S	<=0,25	S	2	S	NEG		<=0,5		<=4
E-6	>=0.5	R	0.5	S	<=0,25	S	2	S	NEG		<=0,5		<=4
E-7	>=0.5	R	<=0,25	S	<=0,25	S	2	S	NEG		<=0,5		<=4
E-8	>=0.5	R	<=0,25	S	<=0,25	S	<=1	S	NEG		<=0,5		<=4
E-9	>=0.5	R	<=0,25	S	<=0,25	S	<=1	S	NEG		<=0,5		<=4
E-10	>=0.5	R	<=0,25	S	<=0,25	S	2	S	NEG		<=0,5		<=4
E-11	>=0.5	R	0.5	S	<=0,25	S	2	S	NEG		<=0,5		<=4
A-1	>=0.5	R	0.5	S	<=0,25	S	2	S	NEG		<=0,5		<=4
D-1	>=0.5	R	<=0,25	S	<=0,25	S	<=1	S	NEG		<=0,5		<=4
F-1	>=0.5	R	<=0,25	S	<=0,25	S	<=1	S	NEG		<=0,5		<=4
F-2	>=0.5	R	<=0,25	S	<=0,25	S	<=2	S	NEG		<=0,5		<=4
F-3	>=0.5	R	<=0,25	S	<=0,25	S	<=1	S	NEG		<=0,5		<=4
G-1	0.06	S	1	S	<=0,25	S	<=1	S	NEG		<=0,5		<=4
